# Supplementary material for: SnapKin: a snapshot deep learning ensemble for kinase-substrate prediction from phosphoproteomics data
Source: NAR Genom Bioinform. 2023 Nov 6;5(4):lqad099. doi: 10.1093/nargab/lqad099 (PMC10632189; doi:10.1093/nargab/lqad099)
Supplement: lqad099_Supplemental_Files [file lqad099_supplemental_files.zip]

Archive with 4 entries (4 files):
- Supplementary Table 1.xlsx
- Supplementary Table 2.xlsx
- Supplementary Table 3.xlsx
- Supplementary table S1-S3 legends.docx
